# Supplementary material for: An Economic Evaluation of Direct Oral Penicillin Challenge for De‐Labelling Low Risk Patients With a Penicillin Allergy Label
Source: Clin Exp Allergy. 2025 Feb 5;55(5):378–90. doi: 10.1111/cea.14633 (PMC12088836; doi:10.1111/cea.14633)
Supplement: Supplementary file 1 — Data S1. [file CEA-55-378-s001.zip]

Archive with 2 entries (2 files):
- CEA14633-sup-0002-Supinfo.docx
- 3_CEA14633-sup-0001-Supinfo.docx
